# Supplementary material for: Rhadinoscelidia lixa sp. nov. (Hymenoptera, Chrysididae, Loboscelidiinae) found on an ant nest in Thailand
Source: Zookeys. 2020 Oct 12;975:1–9. doi: 10.3897/zookeys.975.54952 (PMC7572519; doi:10.3897/zookeys.975.54952)
Supplement: XML Treatment for Rhadinoscelidia [file zookeys.975.54952-treatment1.xml]

<!DOCTYPE tp:taxon-treatment
  PUBLIC "-//TaxonX//DTD Taxonomic Treatment Publishing DTD v0 20100105//EN" "tax-treatment-NSO.dtd">
<tp:taxon-treatment xmlns:tp="http://www.plazi.org/taxpub"><tp:treatment-meta><kwd-group><label>Taxon classification</label><kwd><named-content xmlns:xlink="http://www.w3.org/1999/xlink" content-type="kingdom">Animalia</named-content></kwd><kwd><named-content xmlns:xlink="http://www.w3.org/1999/xlink" content-type="order">Hymenoptera</named-content></kwd><kwd><named-content xmlns:xlink="http://www.w3.org/1999/xlink" content-type="family">Chrysididae</named-content></kwd></kwd-group><mixed-citation publication-type="journal"><person-group><name><surname>Hisasue</surname><given-names>Yu</given-names></name><name><surname>Mita</surname><given-names>Toshiharu</given-names></name></person-group><article-title><italic><tp:taxon-name><tp:taxon-name-part taxon-name-part-type="genus" reg="Rhadinoscelidia">Rhadinoscelidia</tp:taxon-name-part> <tp:taxon-name-part taxon-name-part-type="species" reg="lixa">lixa</tp:taxon-name-part></tp:taxon-name></italic> sp. nov. (<tp:taxon-name><tp:taxon-name-part taxon-name-part-type="order">Hymenoptera</tp:taxon-name-part></tp:taxon-name>, <tp:taxon-name><tp:taxon-name-part taxon-name-part-type="family">Chrysididae</tp:taxon-name-part></tp:taxon-name>, <tp:taxon-name><tp:taxon-name-part taxon-name-part-type="subfamily">Loboscelidiinae</tp:taxon-name-part></tp:taxon-name>) found on an ant nest in Thailand</article-title><source>Zookeys</source><day>12</day><month>10</month><year>2020</year><volume>975</volume><fpage>1</fpage><lpage>9</lpage><pub-id pub-id-type="doi">10.3897/zookeys.975.54952</pub-id></mixed-citation></tp:treatment-meta><tp:nomenclature><tp:taxon-name><object-id xmlns:xlink="http://www.w3.org/1999/xlink" content-type="arpha" xlink:type="simple">BD42B9C7-CE2D-593C-88A3-56915382708D</object-id>
            <tp:taxon-name-part taxon-name-part-type="genus" reg="Rhadinoscelidia">Rhadinoscelidia</tp:taxon-name-part>
          </tp:taxon-name><tp:taxon-authority>Kimsey, 1988</tp:taxon-authority></tp:nomenclature><tp:treatment-sec sec-type="diagnosis" id="SECID0E5EAC"><title>Diagnosis.</title><p>Antennal scape distinctly longer than head; vertex sharply declivous behind ocelli; cervical expansion of head with posterior shield-like expansion clearly separate from rest of head; forewing venation highly reduced, restricted to basal sixth or less; all tibiae without flanges.</p></tp:treatment-sec><tp:treatment-sec sec-type="distribution" id="SECID0EDFAC"><title>Distribution.</title><p>China (Hainan Island), Thailand, Malaysia, and Indonesia.</p></tp:treatment-sec><tp:treatment-sec sec-type="host" id="SECID0EIFAC"><title>Host.</title><p>Unknown.</p></tp:treatment-sec></tp:taxon-treatment>
