# Supplementary material for: Rhadinoscelidia lixa sp. nov. (Hymenoptera, Chrysididae, Loboscelidiinae) found on an ant nest in Thailand
Source: Zookeys. 2020 Oct 12;975:1–9. doi: 10.3897/zookeys.975.54952 (PMC7572519; doi:10.3897/zookeys.975.54952)
Supplement: XML Treatment for Rhadinoscelidia lixa [file zookeys.975.54952-treatment2.xml]

<!DOCTYPE tp:taxon-treatment
  PUBLIC "-//TaxonX//DTD Taxonomic Treatment Publishing DTD v0 20100105//EN" "tax-treatment-NSO.dtd">
<tp:taxon-treatment xmlns:tp="http://www.plazi.org/taxpub"><tp:treatment-meta><kwd-group><label>Taxon classification</label><kwd><named-content xmlns:xlink="http://www.w3.org/1999/xlink" content-type="kingdom">Animalia</named-content></kwd><kwd><named-content xmlns:xlink="http://www.w3.org/1999/xlink" content-type="order">Hymenoptera</named-content></kwd><kwd><named-content xmlns:xlink="http://www.w3.org/1999/xlink" content-type="family">Chrysididae</named-content></kwd></kwd-group><mixed-citation publication-type="journal"><person-group><name><surname>Hisasue</surname><given-names>Yu</given-names></name><name><surname>Mita</surname><given-names>Toshiharu</given-names></name></person-group><article-title><italic><tp:taxon-name><tp:taxon-name-part taxon-name-part-type="genus" reg="Rhadinoscelidia">Rhadinoscelidia</tp:taxon-name-part> <tp:taxon-name-part taxon-name-part-type="species" reg="lixa">lixa</tp:taxon-name-part></tp:taxon-name></italic> sp. nov. (<tp:taxon-name><tp:taxon-name-part taxon-name-part-type="order">Hymenoptera</tp:taxon-name-part></tp:taxon-name>, <tp:taxon-name><tp:taxon-name-part taxon-name-part-type="family">Chrysididae</tp:taxon-name-part></tp:taxon-name>, <tp:taxon-name><tp:taxon-name-part taxon-name-part-type="subfamily">Loboscelidiinae</tp:taxon-name-part></tp:taxon-name>) found on an ant nest in Thailand</article-title><source>Zookeys</source><day>12</day><month>10</month><year>2020</year><volume>975</volume><fpage>1</fpage><lpage>9</lpage><pub-id pub-id-type="doi">10.3897/zookeys.975.54952</pub-id></mixed-citation></tp:treatment-meta><tp:nomenclature><tp:taxon-name><object-id xmlns:xlink="http://www.w3.org/1999/xlink" content-type="arpha" xlink:type="simple">7673C925-444D-5BF4-BF5D-6349DBDAC5BA</object-id>
            <tp:taxon-name-part taxon-name-part-type="genus" reg="Rhadinoscelidia">Rhadinoscelidia</tp:taxon-name-part>
            <tp:taxon-name-part taxon-name-part-type="species" reg="lixa">lixa</tp:taxon-name-part>
            <object-id xmlns:xlink="http://www.w3.org/1999/xlink" content-type="zoobank" xlink:type="simple">http://zoobank.org/AF07B6A0-64D8-4C80-A326-0B3F0B163ADC</object-id>
          </tp:taxon-name><tp:taxon-authority>Hisasue &amp; Mita</tp:taxon-authority><tp:taxon-status xmlns:xlink="http://www.w3.org/1999/xlink" xlink:type="simple">sp. nov.</tp:taxon-status><xref ref-type="fig" rid="F1">Figs 1</xref><xref ref-type="fig" rid="F2">, 2–5</xref><xref ref-type="fig" rid="F3">, 6–7</xref></tp:nomenclature><tp:treatment-sec sec-type="material" id="SECID0ECHAC"><title>Material examined.</title><p><bold><italic>Holotype</italic>,
            </bold>♀, Thailand, Phrae Prov. 153 m, Mang Chin Dist., nr. Wiang Kosai NP, 3. V. 2019, R. Ishikawa leg. (Entomological Laboratory, Faculty of Agriculture, Kyushu University).</p></tp:treatment-sec><tp:treatment-sec sec-type="description" id="SECID0ENHAC"><title>Description of holotype.</title><p><bold>Female</bold> (Fig. <xref ref-type="fig" rid="F1">1</xref>). Body 3.0 mm long.</p><fig id="F1" position="float" orientation="portrait"><object-id xmlns:xlink="http://www.w3.org/1999/xlink" content-type="doi" xlink:type="simple">10.3897/zookeys.975.54952.figure1</object-id><object-id xmlns:xlink="http://www.w3.org/1999/xlink" content-type="arpha" xlink:type="simple">73362A0A-E450-5C58-92E1-0104FA42EA8A</object-id><label>Figure 1.</label><caption><p>Lateral habitus of <italic><tp:taxon-name><tp:taxon-name-part taxon-name-part-type="genus" reg="Radinoscelidia">Radinoscelidia</tp:taxon-name-part> <tp:taxon-name-part taxon-name-part-type="species" reg="lixa">lixa</tp:taxon-name-part></tp:taxon-name></italic> sp. nov. (holotype). Scale bar: 1 mm.</p></caption><graphic xmlns:xlink="http://www.w3.org/1999/xlink" xlink:href="zookeys-975-001-g001.jpg" position="float" orientation="portrait" xlink:type="simple" id="oo_462611.jpg"><uri content-type="original_file" xlink:type="simple">https://binary.pensoft.net/fig/462611</uri></graphic></fig><p><bold><italic>Head</italic>.
            </bold>Head (Figs <xref ref-type="fig" rid="F2">2–4</xref>) 1.9 times as long as height in lateral view, 1.3 times as long as maximum width; minimum length between compound eyes 0.7 times as long as head width; frontal projection rectangular in frontal view (Fig. <xref ref-type="fig" rid="F2">3</xref>); apical margin of frontal projection depressed (Fig. <xref ref-type="fig" rid="F2">2</xref>); malar space striate; frons striate radially except smooth appressed area in front of midocellus (Fig. <xref ref-type="fig" rid="F2">2</xref>); low ridge present from around posterior part of inner orbit of eye to posterior depression of vertex; vertex without transverse ridge, deeply depressed posteriorly; cervical expansion curved in lateral view (Fig. <xref ref-type="fig" rid="F2">4</xref>); temple 3.3 times as long as <abbrev xmlns:xlink="http://www.w3.org/1999/xlink" xlink:title="median ocellus diameter" id="ABBRID0EMJAC" xlink:type="simple">MOD</abbrev>; <abbrev xmlns:xlink="http://www.w3.org/1999/xlink" xlink:title="postocellar line" id="ABBRID0EQJAC" xlink:type="simple">POL</abbrev> 2.5 times as <abbrev xmlns:xlink="http://www.w3.org/1999/xlink" xlink:title="lateral ocellus diameter" id="ABBRID0EUJAC" xlink:type="simple">LOD</abbrev>; <abbrev xmlns:xlink="http://www.w3.org/1999/xlink" xlink:title="ocello-ocular line" id="ABBRID0EYJAC" xlink:type="simple">OOL</abbrev> 3.0 times as long as <abbrev xmlns:xlink="http://www.w3.org/1999/xlink" xlink:title="lateral ocellus diameter" id="ABBRID0E3JAC" xlink:type="simple">LOD</abbrev>; <abbrev xmlns:xlink="http://www.w3.org/1999/xlink" xlink:title="lateral ocellar line" id="ABBRID0EAKAC" xlink:type="simple">LOL</abbrev> as long as <abbrev xmlns:xlink="http://www.w3.org/1999/xlink" xlink:title="lateral ocellus diameter" id="ABBRID0EEKAC" xlink:type="simple">LOD</abbrev>; scape 4.3 times as long as wide, sparsely punctate, slightly curved, 0.8 times as long as head width (Fig. <xref ref-type="fig" rid="F2">5</xref>); flange of scape 0.3 times as long as scape length; maximum width of flange 0.6 times as wide as tubular part of scape (Fig. <xref ref-type="fig" rid="F2">5</xref>); pedicel 1.3 times as long as wide, 0.5 times less than F1; F1–F7 tubular; relative length (width) of F1–F11: 2.4 (1.1): 2.0 (1.2): 1.8 (1.2): 1.6 (1.0): 1.4 (1.0): 1.4 (1.0): 1.4 (1.0): 1.4 (1.1): 1.4 (1.1): 1.4 (1.1): 3.2 (1.2).</p><fig id="F2" position="float" orientation="portrait"><object-id xmlns:xlink="http://www.w3.org/1999/xlink" content-type="doi" xlink:type="simple">10.3897/zookeys.975.54952.figures2-5</object-id><object-id xmlns:xlink="http://www.w3.org/1999/xlink" content-type="arpha" xlink:type="simple">AB2FC5FB-D66A-5A0B-B277-6B4AAE11E5EA</object-id><label>Figures 2–5.</label><caption><p>Head of <italic><tp:taxon-name><tp:taxon-name-part taxon-name-part-type="genus" reg="Radinoscelidia">Radinoscelidia</tp:taxon-name-part> <tp:taxon-name-part taxon-name-part-type="species" reg="lixa">lixa</tp:taxon-name-part></tp:taxon-name></italic> sp. nov. (holotype) <bold>2</bold> dorsal <bold>3</bold> frontal <bold>4</bold> lateral <bold>5</bold> antenna. Scale bars: 0.5 mm.</p></caption><graphic xmlns:xlink="http://www.w3.org/1999/xlink" xlink:href="zookeys-975-001-g002.jpg" position="float" orientation="portrait" xlink:type="simple" id="oo_462612.jpg"><uri content-type="original_file" xlink:type="simple">https://binary.pensoft.net/fig/462612</uri></graphic></fig><p><bold><italic>Mesosoma</italic>.
            </bold>Mesosoma polished (Figs <xref ref-type="fig" rid="F1">1</xref>, <xref ref-type="fig" rid="F3">6</xref>); pronotum 0.9 times as long as maximum width; maximum width of pronotum 1.5 times as wide as posterior width; lateral margin of pronotum without distinct ridge (Fig. <xref ref-type="fig" rid="F3">6</xref>); mesoscutum 1.1 times as long as wide; tegula polished, 1.5 times as long as wide (Fig. <xref ref-type="fig" rid="F3">6</xref>); mesoscutum with notauli reaching posterior margin; mesoscutellum polished, 1.6 times as long as maximum width, 4.4 times as long as metanotum length (Fig. <xref ref-type="fig" rid="F3">7</xref>); length between metanotal depressions 1.5 times as long as length of metanotum (Fig. <xref ref-type="fig" rid="F3">7</xref>); propodeum smooth; projection weakly developed; dorsal margin of propodeum concave above foramen (Figs <xref ref-type="fig" rid="F1">1</xref>, <xref ref-type="fig" rid="F3">7</xref>).</p><fig id="F3" position="float" orientation="portrait"><object-id xmlns:xlink="http://www.w3.org/1999/xlink" content-type="doi" xlink:type="simple">10.3897/zookeys.975.54952.figures6-7</object-id><object-id xmlns:xlink="http://www.w3.org/1999/xlink" content-type="arpha" xlink:type="simple">B2C120A7-80D8-5C38-9972-7D22B290D93A</object-id><label>Figures 6, 7.</label><caption><p>Mesosoma of <italic><tp:taxon-name><tp:taxon-name-part taxon-name-part-type="genus" reg="Radinoscelidia">Radinoscelidia</tp:taxon-name-part> <tp:taxon-name-part taxon-name-part-type="species" reg="lixa">lixa</tp:taxon-name-part></tp:taxon-name></italic> sp. nov. (holotype) <bold>6</bold> dorsal <bold>7</bold> lateral. Scale bars: 0.5 mm.</p></caption><graphic xmlns:xlink="http://www.w3.org/1999/xlink" xlink:href="zookeys-975-001-g003.jpg" position="float" orientation="portrait" xlink:type="simple" id="oo_462613.jpg"><uri content-type="original_file" xlink:type="simple">https://binary.pensoft.net/fig/462613</uri></graphic></fig><p><bold><italic>Legs</italic>.
            </bold>Legs polished (Fig. <xref ref-type="fig" rid="F1">1</xref>); femora cylindrical; tibiae slightly flattened, with longitudinal ridge on lower side; forefemur 4.1 times width; foretibia 5.9 times as long as width; midfemur 4.8 times as long as width; midtibia 6.6 times as long as width; hindcoxa 2.4 times as long as hindtrochanter; hindfemur 5.1 times as long as maximum width, 1.5 times as long as head width; hindtibia nearly straight, 8.1 times as long as maximum width (Fig. <xref ref-type="fig" rid="F1">1</xref>); hindbasitarsus 0.55 times as long as head width; relative length of hindtarsomeres = 3.5: 1.8: 1.7: 1: 2.3; tarsal claws with median tooth.</p><p><bold><italic>Wings</italic>.
            </bold>Fore and hindwings broken, missing from basal portion (Figs <xref ref-type="fig" rid="F3">6</xref>, <xref ref-type="fig" rid="F3">7</xref>).</p><p><bold><italic>Metasoma</italic>.
            </bold>Metasoma polished and smooth.</p><p><bold><italic>Pilosity</italic>.
            </bold>Frons with sparse decumbent needle-like setae; eye without setae; frontal projection with dense erect needle-like or cuneate setae (Fig. <xref ref-type="fig" rid="F2">2</xref>); clypeus with sparse erect needle-like setae (Fig. <xref ref-type="fig" rid="F2">3</xref>); maxilla with dense decumbent needle-like setae; labrum with dense decumbent needle-like setae; malar space with sparse suberect cuneate or forked setae (Fig. <xref ref-type="fig" rid="F2">4</xref>); temple with sparse decumbent needle-like setae; vertex behind ocelli with sparse suberect needle-like setae; vertex with ribbon-like setae, shorter than ribbon-like setae on cervical expansion (Figs <xref ref-type="fig" rid="F2">2</xref>, <xref ref-type="fig" rid="F2">4</xref>); cervical expansion with sparse decumbent needle-like setae and ribbon-like setae, longer than ribbon-like setae on vertex; upper gena with ribbon-like setae, as long as ribbon-like setae on pronotum (Fig. <xref ref-type="fig" rid="F2">4</xref>); lower gena with sparse suberect needle-like setae along occipital carina; scape with sparse decumbent needle-like setae and sparse suberect forked setae (Fig. <xref ref-type="fig" rid="F2">5</xref>); pedicel with dense decumbent needle-like setae; F with dense decumbent needle-like setae, shorter than each F length (Fig. <xref ref-type="fig" rid="F2">5</xref>).</p><p>Anterior margin of pronotum with ribbon-like setae (Fig. <xref ref-type="fig" rid="F3">6</xref>), as long as those on lower gena; pronotum with sparse suberect cuneate or forked setae in dorsal view (Fig. <xref ref-type="fig" rid="F3">6</xref>); pronotum with sparse decumbent cuneate or forked setae in lateral view; propleuron with sparse decumbent cuneate or forked setae (Fig. <xref ref-type="fig" rid="F1">1</xref>); mesoscutum with sparse suberect forked setae (Fig. <xref ref-type="fig" rid="F3">6</xref>); tegula with sparse suberect forked setae (Fig. <xref ref-type="fig" rid="F3">6</xref>); mesopleuron with sparse decumbent cuneate or forked setae; metanotum with sparse suberect forked setae (Fig. <xref ref-type="fig" rid="F3">7</xref>); propodeum with sparse suberect cuneate setae in lateral view (Fig. <xref ref-type="fig" rid="F3">7</xref>).</p><p>Apical half of fore and midcoxae with dense suberect needle-like setae (Fig. <xref ref-type="fig" rid="F1">1</xref>); femora with sparse erect or suberect cuneate setae (Fig. <xref ref-type="fig" rid="F1">1</xref>); apical part of coxae with dense decumbent cuneate setae; tibiae with dense decumbent needle-like setae; tarsomeres with dense decumbent needle-like setae.</p><p>T2–T3 with sparse decumbent setae (Fig. <xref ref-type="fig" rid="F1">1</xref>), shorter than setae on S3–S4; S3–S4 with sparse suberect needle-like setae (Fig. <xref ref-type="fig" rid="F1">1</xref>); T5 with sparse suberect needle-like setae; S5 with dense suberect needle-like setae.</p><p><bold><italic>Coloration</italic>.
            </bold>Body reddish-brown (Fig. <xref ref-type="fig" rid="F1">1</xref>); labial palpi, maxillary palpi, and ribbon-like setae brownish yellow; other setae white; flange yellowish brown.</p><p><bold>Male</bold>. Unknown.</p></tp:treatment-sec><tp:treatment-sec sec-type="etymology" id="SECID0EBCAE"><title>Etymology.</title><p>Named after the Latin ‘lixa’, meaning camp-follower, referring to the wasp walking near the ant’s trail.</p></tp:treatment-sec><tp:treatment-sec sec-type="distribution" id="SECID0EQCAE"><title>Distribution.</title><p>Thailand (Phrae).</p></tp:treatment-sec><tp:treatment-sec sec-type="Associate" id="SECID0EVCAE"><title>Associate.</title><p><italic><tp:taxon-name><tp:taxon-name-part taxon-name-part-type="genus" reg="Carebara">Carebara</tp:taxon-name-part> <tp:taxon-name-part taxon-name-part-type="species" reg="diversa">diversa</tp:taxon-name-part></tp:taxon-name></italic> (<tp:taxon-name><tp:taxon-name-part taxon-name-part-type="order">Hymenoptera</tp:taxon-name-part></tp:taxon-name>, <tp:taxon-name><tp:taxon-name-part taxon-name-part-type="family">Formicidae</tp:taxon-name-part></tp:taxon-name>) (Fig. <xref ref-type="fig" rid="F4">8</xref>).</p><fig id="F4" position="float" orientation="portrait"><object-id xmlns:xlink="http://www.w3.org/1999/xlink" content-type="doi" xlink:type="simple">10.3897/zookeys.975.54952.figure8</object-id><object-id xmlns:xlink="http://www.w3.org/1999/xlink" content-type="arpha" xlink:type="simple">33124A7A-C8C1-5E52-BA8B-39CBCDE61A6E</object-id><label>Figure 8.</label><caption><p>Lateral habitus of <italic><tp:taxon-name><tp:taxon-name-part taxon-name-part-type="genus" reg="Carebara">Carebara</tp:taxon-name-part> <tp:taxon-name-part taxon-name-part-type="species" reg="diversa">diversa</tp:taxon-name-part></tp:taxon-name></italic>. Scale bar: 1 mm.</p></caption><graphic xmlns:xlink="http://www.w3.org/1999/xlink" xlink:href="zookeys-975-001-g004.jpg" position="float" orientation="portrait" xlink:type="simple" id="oo_462614.jpg"><uri content-type="original_file" xlink:type="simple">https://binary.pensoft.net/fig/462614</uri></graphic></fig></tp:treatment-sec><tp:treatment-sec sec-type="remarks" id="SECID0EMEAE"><title>Remarks.</title><p><italic><tp:taxon-name><tp:taxon-name-part taxon-name-part-type="genus" reg="Rhadinoscelidia">Rhadinoscelidia</tp:taxon-name-part> <tp:taxon-name-part taxon-name-part-type="species" reg="lixa">lixa</tp:taxon-name-part></tp:taxon-name></italic> sp. nov. is easily distinguished from other species by the following characters: scape 4.3 times as long as width (over 5 times as long as width in other species); short erect setae of antenna; wide ribbon-like setae on temple wider than those on pronotum (shorter than those on pronotum in other species); shorter ribbon-like setae on cervical expansion (relatively longer in other species); straight hindtibia (slightly or moderately curved hindtibia in other species).</p></tp:treatment-sec></tp:taxon-treatment>
